# Supplementary material for: Hazard Ranking Method for Populations Exposed to Arsenic in Private Water Supplies: Relation to Bedrock Geology
Source: Int J Environ Res Public Health. 2017 Dec 1;14(12):1490. doi: 10.3390/ijerph14121490 (PMC5750908; doi:10.3390/ijerph14121490)
Supplement: Supplementary file 1 [file ijerph-14-01490-s001.zip]

Archive with 3 entries (2 files):
- ijerph-231740-suppl/
- ijerph-231740-suppl/ijerph-231740- Supplementary Material.xlsx
- ijerph-231740-suppl/Table S1- Supplementary Material.docx
