# Supplementary material for: Hazard Ranking Method for Populations Exposed to Arsenic in Private Water Supplies: Relation to Bedrock Geology
Source: Int J Environ Res Public Health. 2017 Dec 1;14(12):1490. doi: 10.3390/ijerph14121490 (PMC5750908; doi:10.3390/ijerph14121490)
Supplement: Supplementary file 1 [file ijerph-14-01490-s001.zip › ijerph-231740-suppl/ijerph-231740- Supplementary Material.xlsx]

## Sheet: Sheet1
Tool for calculating the number of dwellings exceeding the PCV in each exposure category
*Insert the number of dwellings with PWS on each geology in the yellow cells (200 is shown as an example)
		Modelled distrbution		% of dwellings predicted at levels: (As µg/L)				Input no of dwellings with PWS on each geology*	OUTPUT: Number of dwellings predicted at levels				Risk ranking
Geology/rock type (SBGC)	Number of dwellings sampled	Geometric mean	Geometric standard deviation	<1	1-5	5-10	>10		<1	1-5	5-10	>10
01 Mineralised	140	0.753356	1.805	52.7	30.4	7.91	8.95	200	105.4	60.8	15.82	17.9	2
02 Granites and felsic instrusions	93	0.279898	1.214	67.6	28.7	2.81	0.93	200	135.2	57.4	5.62	1.86	4
03 Bude & Crackington Formations	11	0.00356451	0.885	99.7	0.28	0	0	200	199.4	0.56	0	0	4
04 Lower Carboniferous & Volcanics	19	1.55955	2.542	47	24.2	8.54	20.3	200	94	48.4	17.08	40.6	1
05 Middle & Upper Devonian, with Tamar Gp	73	0.334965	1.819	60.3	27.1	6.25	6.34	200	120.6	54.2	12.5	12.68	2
06 Meadfoot & Dartmouth Formations	69	0.151356	1.577	69.8	24	3.79	2.38	200	139.6	48	7.58	4.76	3
07 Gramscatho Formation	66	0.0180302	1.109	94.2	5.67	0.11	0.01	200	188.4	11.34	0.22	0.02	4
08 Minor Basic & ultrabasic intrusions	3	0.00326588	1.04	99.2	0.73	0.07	0.04	200	198.4	1.46	0.14	0.08	4
09 Mylor Slate Formation	18	0.391742	2.024	58	26.1	6.92	9.03	200	116	52.2	13.84	18.06	2
10 Lizard & Start Complexes	16	0.0109901	0.977	97.8	2.23	0.01	0	200	195.6	4.46	0.02	0	4
								Total	1492.6	338.82	72.82	95.96

## Sheet: Sheet2
log mean
	antilog
-0.123	0.753356
-0.553	0.279898
-2.448	0.00356451
0.193	1.55955
-0.475	0.334965
-0.82	0.151356
-1.744	0.0180302
-2.486	0.00326588
-0.407	0.391742
-1.959	0.0109901
